# Supplementary material for: Eremophilane-Type Sesquiterpenes from a Marine-Derived Fungus Penicillium Copticola with Antitumor and Neuroprotective Activities
Source: Mar Drugs. 2022 Nov 13;20(11):712. doi: 10.3390/md20110712 (PMC9698232; doi:10.3390/md20110712)
Supplement: Supplementary file 1 [file marinedrugs-20-00712-s001.zip]

Archive with 1 entries (1 files):
- marinedrugs-2038802-supplementary.pdf
